# Supplementary material for: Comparative Analysis of Viromes Identified in Multiple Macrofungi
Source: Viruses. 2024 Apr 12;16(4):597. doi: 10.3390/v16040597 (PMC11054281; doi:10.3390/v16040597)
Supplement: Supplementary file 1 [file viruses-16-00597-s001.zip]

Archive with 1 entries (1 files):
- viruses-2929355-supplementary.pdf
